# Supplementary material for: CDC42 controls the activation of primordial follicles by regulating PI3K signaling in mouse oocytes
Source: BMC Biol. 2018 Jul 5;16:73. doi: 10.1186/s12915-018-0541-4 (PMC6033292; doi:10.1186/s12915-018-0541-4)
Supplement: Supplementary file 10 — Individual data values. (XLSX 30 kb) [file 12915_2018_541_MOESM10_ESM.xlsx]

## Sheet: Sheet1
Figure 1		Oocytes	activated		Total oocytes	activated
	Control	1754	166		8770	830
		1705	175		8525	875
		1962	157		9810	785
		1884	162		9420	810
		1883	183		9415	915
		1892	164		9460	820
	average	1846.67	167.833		9233.33	839.167
	STDEV	96.672	9.49561		483.36	47.4781
					0	0
					0	0
	ML141	2129	46		10645	230
		2014	60		10070	300
		1914	65		9570	325
		1938	49		9690	245
		1878	57		9390	285
		1902	71		9510	355
	average	1962.5	58		9812.5	290
	STDEV	93.9441	9.46573		469.721	47.3286
	T test				0.061596	2.07859e-09
					0	0
					0	0
	ZCL278	1748	18		8740	90
		1585	32		7925	160
		1682	49		8410	245
		1795	23		8975	115
		1843	27		9215	135
		1664	33		8320	165
	average	1719.5	30.3333		8597.5	151.667
	STDEV	94.1717	10.7269		470.858	53.6346
	T test				0.0436674	5.52147e-10
Figure 2	gene	group	CT	Cte	Cte ave	dCTt	dCTt ave	ddCTt
	Cdc42	Control	19.278	17.026	16.993	2.285	2.27133	0.0136667
			19.267	16.933		2.274		0.00266667
			19.248	17.02		2.255		-0.0163333
		Cdc42 esiRNA	21.795	16.824	16.787	5.008		2.73667
			20.626	16.774		3.839		1.56767
			22.264	16.763		5.477		3.20567
		Relative mRNA level
	Control	1
		1
		1
	esiRNA	0.15
		0.3374
		0.1084
	average	0.1986
	STDEV	0.121991
	T test	0.00763549
		Oocytes	activated		Total oocytes 5X	activated
	Control	1909	214		9545	1070
		1975	193		9875	965
		1810	188		9050	940
		1822	192		9110	960
		1924	181		9620	905
		1867	186		9335	930
	average	1884.5	192.333		9422.5	961.667
				STDEV	317.124	57.3295
	esiRNA	1999	31		9995	155
		1741	62		8705	310
		1949	49		9745	245
		1706	52		8530	260
		1813	45		9065	225
		1768	43		8840	215
	average	1829.33	47		9146.67	235
				STDEV	592.239	51.4782
				t test	0.345293	6.23189e-10
		Oocytes	activated		Total oocytes	activated	Ratio
	Control	1808	131		9040	655	0.0724558	7.24558
		1758	134		8790	670	0.076223	7.6223
		1719	141		8595	705	0.0820244	8.20244
		1726	152		8630	760	0.0880649	8.80649
		1815	166		9075	830	0.0914601	9.14601
		1701	124		8505	620	0.0728983	7.28983
	average	1754.5	141.333		8772.5	706.667	0.0805548	8.05548
	STDEV				239.473	76.9199	0.00800575	0.800575
	CDC42OE	1022	368		5110	1840	0.360078	36.0078
		924	351		4620	1755	0.37987	37.987
		911	294		4555	1470	0.322722	32.2722
		1123	395		5615	1975	0.351736	35.1736
		1081	346		5405	1730	0.320074	32.0074
		1018	339		5090	1695	0.333006	33.3006
	average	1013.17	348.833		5065.83	1744.17	0.3443	34.43
	STDEV				419.254	167.553	0.0234481	2.34481
	T test						1.55685e-07	1.55685e-07
Figure 3		Cytoplasm FOXO3a	Oocytes		Cytoplasm	Total oocytes	Ratio
	Control	78	1857		390	9285	0.0420032	4.20032
		88	1741		440	8705	0.0505457	5.05457
		93	1792		465	8960	0.0518973	5.18973
	average				431.667	8983.33	0.0481487	4.81487
	STDEV				38.1881	290.703	0.0053649
	ML141	12	1955		60	9775	0.00613811	0.613811
		13	1890		65	9450	0.00687831	0.687831
		18	1816		90	9080	0.00991189	0.991189
	average				71.6667	9435	0.00764277	0.764277
	STDEV				16.0728	347.743	0.00199967
	T test				0.00113505	0.161671	0.00249222	0.00249222
		Cytoplasm FOXO3a	Oocytes		Cytoplasm	Total oocytes	Ratio
	Control	82	1559		410	7795	0.0525978	5.25978
		91	1761		455	8805	0.0516752	5.16752
		81	1787		405	8935	0.0453274	4.53274
	average				423.333	8511.67	0.0498668	4.98668
	STDEV				27.5379	624.046	0.00395823
	CDC42OE	209	916		1045	4580	0.228166	22.8166
		178	925		890	4625	0.192432	19.2432
		195	1096		975	5480	0.17792	17.792
	average				970	4895	0.199506	19.9506
	STDEV				77.6209	507.124	0.0258592
	T test				0.00317552	0.0017298	0.00860425	0.00860425
Figure 4		Oocytes	activated		Total oocytes	activated
	Control	1619	161		8095	805
		1758	172		8790	860
		1858	180		9290	900
		1667	134		8335	670
		1636	136		8180	680
		1720	160		8600	800
	average	1709.67	157.167		8548.33	785.833
	STDEVP				446.729	93.5102
		Oocytes	activated		Total oocytes	activated
	CDC42T17N	1889	60		9445	300
		1667	48		8335	240
		1773	59		8865	295
		1859	34		9295	170
		1810	38		9050	190
		1773	43		8865	215
	average				8975.83	235
	STDEVP				390.569	53.8516
				t test	0.108616	1.58704e-06
		Oocytes	activated		Total oocytes	activated
	CDC42Q61L	1254	356		6270	1780
		1311	392		6555	1960
		1570	505		7850	2525
		1662	531		8310	2655
		1425	501		7125	2505
		1276	409		6380	2045
	average				7081.67	2245
	STDEVP				840.183	360.985
				t test	0.00593221	1.58704e-06
Figure 5		membrane PTEN	Oocytes	Ratio
	Control	72	196	0.367347	36.7347
		103	240	0.429167	42.9167
		66	232	0.284483	28.4483
	average	80.3333	222.667	0.360778	36.0778
	STDEV	19.8578	23.4379	0.0725966	7.25966
	ML141	185	217	0.852535	85.2535
		222	245	0.906122	90.6122
		197	233	0.845494	84.5494
	average	201.333	231.667	0.869065	86.9065
	STDEV	18.8768	14.0475	0.033159	3.3159
	T test	0.00158568	0.60519	0.00217579	0.00217579
		membrane PTEN	Oocytes	Ratio
	Control	61	171	0.356725	35.6725
		76	192	0.395833	39.5833
		91	203	0.448276	44.8276
	average	76	188.667	0.402827	40.2827
	STDEV	15	16.2583	0.0459369	4.59369
	CDC42OE	3	84	0.0357143	3.57143
		13	162	0.0802469	8.02469
		9	132	0.0681818	6.81818
	average	8.33333	126	0.0661376	6.61376
	STDEV	5.03322	39.3446	0.0230321	2.30321
	T test	0.00988438	0.0945034	0.00156616	0.00156616
Figure 6	6 dpp	primordial	primary	secondary	antral	growing	total
	con-1-a	150	65	70	14	149	299
	con-1-b	115	14	56	7	77	192
	con-2-a	105	34	60	11	105	210
	con-2-b	96	39	38	9	86	182
	con-3-a	143	44	48	9	101	244
	con-3-b	156	62	61	10	133	289
	6 dpp	ratio	p/t	p/t	s/t	a/t	total
	con-1-a	0.498328	0.501672	0.217391	0.234114	0.0468227	1495
	con-1-b	0.401042	0.598958	0.0729167	0.291667	0.0364583	960
	con-2-a	0.5	0.5	0.161905	0.285714	0.052381	1050
	con-2-b	0.472527	0.527473	0.214286	0.208791	0.0494505	910
	con-3-a	0.413934	0.586066	0.180328	0.196721	0.0368852	1220
	con-3-b	0.460208	0.539792	0.214533	0.211073	0.0346021	1445
		average	0.542327	0.176893	0.238013	0.0427666	1180
		STDEVP	0.0382789	0.0508308	0.0375367	0.00700723	227.028
	6 dpp	primordial	primary	secondary	antral	growing	total
	0.5h-1-a	84	48	77	12	137	221
	0.5h-1-b	83	69	78	18	165	248
	0.5h-2-a	80	68	75	19	162	242
	0.5h-2-b	49	59	68	9	136	185
	0.5h-3-a	66	79	79	22	180	246
	0.5h-3-b	69	78	76	18	172	241
	6 dpp	ratio	p/t	p/t	s/t	a/t	total
	0.5h-1-a	0.61991	0.38009	0.217195	0.348416	0.0542986	1105
	0.5h-1-b	0.665323	0.334677	0.278226	0.314516	0.0725806	1240
	0.5h-2-a	0.669421	0.330579	0.280992	0.309917	0.0785124	1210
	0.5h-2-b	0.735135	0.264865	0.318919	0.367568	0.0486486	925
	0.5h-3-a	0.731707	0.268293	0.321138	0.321138	0.0894309	1230
	0.5h-3-b	0.713693	0.286307	0.323651	0.315353	0.0746888	1205
		average	0.310802	0.29002	0.329485	0.0696933	1152.5
		STDEVP	0.041391	0.0375471	0.0211543	0.0140268	110.858
		ttest	3.60601e-06	0.00295973	0.00150967	0.0058102	0.814442
	35 dpp	primordial	primary	secondary	antral	total
	con-1-a	132	75	13	4	224
	con-1-b	219	104	18	2	343
	con-2-a	142	70	18	1	231
	con-2-b	225	103	19	3	350
	con-3-a	231	101	16	2	350
	con-3-b	198	91	14	2	305
	con-4-a	153	68	14	2	237
	35 dpp	p/t	p/t	s/t	a/t	activated	ac/t
	con-1-a	0.589286	0.334821	0.0580357	0.0178571	92	0.410714
	con-1-b	0.638484	0.303207	0.0524781	0.0058309	124	0.361516
	con-2-a	0.614719	0.30303	0.0779221	0.004329	89	0.385281
	con-2-b	0.642857	0.294286	0.0542857	0.00857143	125	0.357143
	con-3-a	0.66	0.288571	0.0457143	0.00571429	119	0.34
	con-3-b	0.64918	0.298361	0.0459016	0.00655738	107	0.35082
	con-4-a	0.64557	0.28692	0.0590717	0.00843882	84	0.35443
	average	0.614163	0.313686	0.062812	0.00933902	101.667	0.385837
	STDEVP	0.0223906	0.0149139	0.0101206	0.0041906	16.1397	0.0223906
	35 dpp	primordial	primary	secondary	antral	total
	0.5h-1-a	116	145	33	3	297
	0.5h-1-b	129	136	24	2	291
	0.5h-2-a	110	120	29	8	267
	0.5h-2-b	106	91	30	5	232
	0.5h-3-a	122	132	48	8	310
	0.5h-3-b	90	141	15	3	249
	0.5h-4-a	92	139	38	9	278
	35 dpp	p/t	p/t	s/t	a/t	growth	g/t
	0.5h-1-a	0.390572	0.488215	0.111111	0.010101	181	0.609428
	0.5h-1-b	0.443299	0.467354	0.0824742	0.00687285	162	0.556701
	0.5h-2-a	0.411985	0.449438	0.108614	0.0299625	157	0.588015
	0.5h-2-b	0.456897	0.392241	0.12931	0.0215517	126	0.543103
	0.5h-3-a	0.393548	0.425806	0.154839	0.0258065	188	0.606452
	0.5h-3-b	0.361446	0.566265	0.060241	0.0120482	159	0.638554
	0.5h-4-a	0.330935	0.5	0.136691	0.0323741	186	0.669065
	average	0.398383	0.469903	0.111897	0.0198167	165.571	0.601617
	STDEVP	0.0407505	0.0519999	0.0300176	0.0094249	20.1909	0.0407505
	ttest	4.12046e-07	0.000124555	0.00316108	0.0237963	0.000123963	4.12046e-07
Figure S1		Oocytes	activated		Total oocytes	activated
	2 dpp	1711	20		8555	100
		1931	25		9655	125
		1950	22		9750	110
		1836	30		9180	150
		1766	23		8830	115
		1894	26		9470	130
	average	1848	24.3333		9240	121.667
				STDEV	474.584	17.5119
	7 dpp	Oocytes	activated		Total oocytes	activated
		1638	179		8190	895
		1817	193		9085	965
		1840	238		9200	1190
		1722	240		8610	1200
		1824	210		9120	1050
		1890	174		9450	870
	average	1788.5	205.667		8942.5	1028.33
				STDEV	458.8	143.481
	2 dpp + 5 dpp	Oocytes	activated		Total oocytes	activated
		1754	166		8770	830
		1705	175		8525	875
		1962	157		9810	785
		1546	164		7730	820
		1828	176		9140	880
		1784	182		8920	910
	average	1763.17	170		8815.83	850
				STDEV	688.48	46.1519
				t test	0.716617	0.027274
Figure S5		Oocytes	activated		Total oocytes	activated
	Control	1619	161		8095	805
		1758	172		8790	860
		1858	180		9290	900
		1667	134		8335	670
		1636	136		8180	680
		1720	160		8600	800
	average	1709.67	157.167		8548.33	785.833
	STDEVP				446.729	93.5102
		Oocytes	activated		Total oocytes	activated
	CDC42T17N	1889	60		9445	300
		1667	48		8335	240
		1773	59		8865	295
		1859	34		9295	170
		1810	38		9050	190
		1773	43		8865	215
	average				8975.83	235
	STDEVP				390.569	53.8516
				t test	0.108616	1.58704e-06
		Oocytes	activated		Total oocytes	activated
	CDC42Q61L	1254	356		6270	1780
		1311	392		6555	1960
		1570	505		7850	2525
		1662	531		8310	2655
		1425	501		7125	2505
		1276	409		6380	2045
	average				7081.67	2245
	STDEVP				840.183	360.985
				t test	0.00593221	1.58704e-06
